# Supplementary material for: Indicators of Safety and Wellbeing in Patients Starting Maintenance Haemodialysis Using Phased Approach: Findings from a Cohort Feasibility Study
Source: Healthcare (Basel). 2026 Apr 22;14(9):1117. doi: 10.3390/healthcare14091117 (PMC13163635; doi:10.3390/healthcare14091117)
Supplement: Supplementary file 1 [file healthcare-14-01117-s001.zip]

Archive with 2 entries (2 files):
- Figure S1.png
- supplementary tables.pdf
